# Supplementary material for: Antibody Response in Healthcare Workers During the SARS-CoV-2 Gamma Variant Outbreak in Manaus, Brazil
Source: Clin Infect Dis. 2025 Jul 16;81(2):239–47. doi: 10.1093/cid/ciaf318 (PMC12448572; doi:10.1093/cid/ciaf318)
Supplement: ciaf318_Supplementary_Data [file ciaf318_supplementary_data.zip]

Archive with 6 entries (6 files):
- Figure S1.tiff
- Figure S2.tiff
- Figure S3.tiff
- Figure S4.tiff
- Figure S5.tiff
- Supplementary Material_Figure legends and Table S1.docx
